# Supplementary material for: Dry Dosage Forms of Add-Value Bioactive Phenolic Compounds by Supercritical CO2-Assisted Spray-Drying
Source: Molecules. 2022 Mar 20;27(6):2001. doi: 10.3390/molecules27062001 (PMC8950927; doi:10.3390/molecules27062001)
Supplement: Supplementary file 1 [file molecules-27-02001-s001.zip]

Archive with 1 entries (1 files):
- molecules-1625562-supplementary.pdf
